# Supplementary material for: Functional role of formate dehydrogenase 1 (FDH1) for host and nonhost disease resistance against bacterial pathogens
Source: PLoS One. 2022 May 20;17(5):e0264917. doi: 10.1371/journal.pone.0264917 (PMC9122214; doi:10.1371/journal.pone.0264917)
Supplement: S2 Data — (XLSX) [file pone.0264917.s010.xlsx]

## Sheet: summarized
Infitration assay, OD600 = 0.05 for Psp, 0.007 for Pst, 0.001 for Psm
		0dpi	1dpi	2dpi	3dpi	log				Avr
PSM	Col-0, 1	180	100000	6000000	14000000	2.25527	5	6.77815	7.14613	2.28211	4.99428	6.72134	7.03409
		260	200000	5000000	13000000	2.41497	5.30103	6.69897	7.11394	0.121682	0.18185	0.166832	0.0877128
	Col-0, 2	150	70000	8000000	11000000	2.17609	4.8451	6.90309	7.04139
			60000	3200000	10000000		4.77815	6.50515	7
	Col-0, 3		100000		8000000		5		6.90309
			110000		10000000		5.04139		7
	118644-8, 1	180	230000	27000000	25000000	2.25527	5.36173	7.43136	7.39794	2.12658	5.43215	7.31473	7.49722
		155	340000	27000000	27000000	2.19033	5.53148	7.43136	7.43136	0.116889	0.191386	0.171873	0.137338
	118644-8, 2	100	270000	26000000	27000000	2	5.43136	7.41497	7.43136
		115	250000	24000000	24000000	2.0607	5.39794	7.38021	7.38021
	118644-8, 3		530000	17000000	44000000		5.72428	7.23045	7.64345
			140000	10000000	50000000		5.14613	7	7.69897
	118548-14, 1	180	30000	25000000	8000000	2.25527	4.47712	7.39794	6.90309	2.21532	4.95616	7.15759	7.19909
		180	22000	36000000	6000000	2.25527	4.34242	7.5563	6.77815	0.135337	0.426244	0.255517	0.293319
	118548-14, 2	260	160000	11000000	33000000	2.41497	5.20412	7.04139	7.51851
		155	160000	11000000	26000000	2.19033	5.20412	7.04139	7.41497
	118548-14, 3	150	170000	9000000	19000000	2.17609	5.23045	6.95424	7.27875
		100	190000	9000000	20000000	2	5.27875	6.95424	7.30103
PST	Col-0, 1	600	500000	400000	2300000	2.77815	5.69897	5.60206	6.36173	2.66521	5.06444	6.26051	5.88341
		300	1500000	300000	2600000	2.47712	6.17609	5.47712	6.41497	0.163983	1.10137	0.508838	0.639104
	Col-0, 2	550	70000	1400000	200000	2.74036	4.8451	6.14613	5.30103
			200000	2000000	300000		5.30103	6.30103	5.47712
				2000000	80000			6.30103	4.90309
	Col-0, 3		2000	7000000	1900000		3.30103	6.8451	6.27875
				4300000	2800000			6.63347	6.44716
				6000000				6.77815
	118644-8, 1	400	12000000	1600000	7000000	2.60206	7.07918	6.20412	6.8451	2.60035	7.04519	6.52832	6.98488
		450	13600000	1600000	8000000	2.65321	7.13354	6.20412	6.90309	0.0446018	0.100144	0.333089	0.285139
		350		2000000		2.54407		6.30103
	118644-8, 2	400	11200000	5000000	23000000	2.60206	7.04922	6.69897	7.36173
			14000000	3000000	21000000		7.14613	6.47712	7.32222
	118644-8, 3		7600000	13000000	5000000		6.88081	7.11394	6.69897
			9600000	5000000	6000000		6.98227	6.69897	6.77815
	118548-14, 1	600	6400000	1500000	800000	2.77815	6.80618	6.17609	5.90309	2.62397	7.16608	6.26178	6.06974
		400	8400000	2000000	1000000	2.60206	6.92428	6.30103	6	0.11509	0.260009	0.191631	0.165782
				1700000				6.23045
	118548-14, 2	300	13200000	800000	1300000	2.47712	7.12057	5.90309	6.11394
		350	20800000	3000000	2100000	2.54407	7.31806	6.47712	6.32222
				1400000				6.14613
	118548-14, 3	550	24000000	2900000	800000	2.74036	7.38021	6.4624	5.90309
		400	28000000	2500000	1500000	2.60206	7.44716	6.39794	6.17609

## Sheet: original
P. s. maculicola inoculation
		0 dpi	1 dpi	2 dpi	3 dpi
Psm	Col-0	2.28	5.09	6.721	7.034	0.1217	0.15	0.167	0.088
	fdh-1	2.13	5.37	7.32	7.5	0.117	0.14	0.172	0.137
	fdh-2	2.22	5.23	7.26	7.38	0.14	0.04	0.26	0.11
P. s. tabaci inoculation
		0 dpi	1 dpi	2 dpi	3 dpi
Pst	Col-0	2.67	5.5	5.741	5.23	0.164	0.28	0.356	0.29
	fdh-1	2.6	5.93	6.747	7.11	0.045	0.072	0.266	0.27
	fdh-2	2.624	5.87	6.313	7.07	0.115	0.083	0.135	0.17
