# Supplementary material for: Functional role of formate dehydrogenase 1 (FDH1) for host and nonhost disease resistance against bacterial pathogens
Source: PLoS One. 2022 May 20;17(5):e0264917. doi: 10.1371/journal.pone.0264917 (PMC9122214; doi:10.1371/journal.pone.0264917)
Supplement: S3 Data — (XLSX) [file pone.0264917.s011.xlsx]

## Sheet: Sheet1
	Internal control												Target gene
	EF1A				Actin2				UBQ9				PAD4				EDS1				NPR1				PDF1.2
Col-0 Mock0-1	23.0972	23.6279	23.8944	23.6786	22.6239	22.2588	21.8088	22.2437	24.3202	23.0243	23.6198	22.9651	33.9914	33.886	32.6551	33.6517	28.1666	28.2271	27.9104	27.9155	28.9531	28.9207	29.1972	29.0037	34.6022	34.0071	34.7439	34.4511
Col-0 Mock0-2	23.253	23.5755	23.4251	23.7821	22.752	23.2207	23.3541	23.605	24.4637	22.7896	23.9257	22.8762	32.0892	32.2283	33.6688	32.6621	27.5047	27.3266	27.3669	27.5223	28.9752	29.4766	29.4538	29.7369	36.805	32.7696	33.2591	37.2094
Col-0 Psm24-1	22.6679	22.9264	23.0191	23.1263	22.6616	23.3506	20.0094	20.0357	23.0996	22.8031	23.0717	22.7988	25.7958	26.2823	26.2408	26.5461	22.8318	23.2999	23.1777	23.6237	25.262	25.004	24.8236	25.168	17.4729	17.5115	16.9204	17.2947
Col-0 Psm24-2	22.8054	23.3289	23.2284	23.3794	21.4099	21.4406	19.9321	20.5275	23.5455	22.8585	23.2602	23.1542	25.8538	26.3549	25.9583	26.5913	22.8256	22.9261	22.9417	23.3285	25.5647	25.5069	25.5216	25.2559	16.659	17.1619	16.6991	17.3975
Col-0 Pst24-1	21.8919	22.2817	22.2528	22.5481	22.9861	23.3448	25.7892	25.9153	21.5597	22.52	21.6741	22.846	27.6648	28.1078	27.5848	28.3648	24.3303	24.4448	24.3574	24.685	26.7237	26.7277	27.0293	27.1343	22.1208	22.6026	22.5485	22.3086
Col-0 Pst24-2	19.1841	19.5888	19.9623	20.3778	20.2798	20.3882	21.181	21.3843	22.1473	22.7255	21.8486	22.5671	25.6897	26.1681	26.0516	26.1534	22.4412	22.6696	22.6273	22.691	24.3293	24.4537	24.7749	24.8083	20.6371	21.0336	20.9309	20.9912
FDH Mock0-1	22.5264	22.6764	22.6349	23.0812	22.5163	22.2502	22.5138	22.3088	21.7486	23.7774	21.6199	23.9787	32.9271	32.9102	32.2546	34.7487	26.9799	26.9717	26.7992	26.8351	28.4236	28.4277	28.3288	28.2903	25.337	25.1973	24.7003	25.2221
FDH Mock0-2	21.1317	21.377	21.4312	21.6734	23.4514	23.6964	23.5958	23.6006	21.954	23.8919	22.3023	24.2554	30.8302	30.3299	30.7523	31.0781	26.7043	26.8504	27.3577	26.9268	27.3016	27.72	27.0311	27.4211	25.6392	25.7682	25.4238	26.1724
FDH Psm24-1	22.8895	22.8509	22.8505	23.8652	22.8502	23.3891	20.3017	20.534	23.4688	21.7236	23.5493	21.8121	27.8767	27.539	27.5351	27.4704	24.5169	24.4422	24.7496	24.6034	26.4276	26.4568	26.6102	26.4163	20.6432	21.2356	21.2216	21.3099
FDH Psm24-2	24.7075	25.1065	23.205	25.1631	21.5533	21.6525	20.6119	20.7094	23.4065	22.0355	23.6458	22.1742	29.4548	29.0051	28.395	29.4461	25.5103	25.9233	25.3473	25.5596	27.9651	28.1729	27.7795	28.3481	22.5994	22.9331	22.8658	22.9867
FDH Pst24-1	19.8049	20.0023	19.904	19.9849	23.1737	23.2974	25.9874	25.8305	21.176	22.6727	21.3708	22.4398	25.1355	25.3275	25.4902	25.5658	22.6598	22.8262	23.2083	23.1767	24.4468	24.5945	24.4957	24.6451	21.7735	22.1295	21.9414	22.1038
FDH Pst24-2	20.6608	20.6029	20.8184	20.7298	20.3996	20.4331	21.4365	21.2993	21.588	22.829	21.0445	23.0569	26.5143	26.6795	26.6147	26.7552	23.812	23.9447	23.9085	23.8644	25.8228	25.8742	25.8473	26.0345	21.5652	21.9808	21.6375	21.8049
